# Supplementary material for: Laser Microdrilling of Slate Tiles
Source: Materials (Basel). 2019 Jan 28;12(3):398. doi: 10.3390/ma12030398 (PMC6384710; doi:10.3390/ma12030398)
Supplement: Supplementary file 1 [file materials-12-00398-s001.zip]

Archive with 1 entries (1 files):
- materials-412012-supplementary.mp4
